# Supplementary material for: Microfluidic space coding for multiplexed nucleic acid detection via CRISPR-Cas12a and recombinase polymerase amplification
Source: Nat Commun. 2022 Oct 29;13:6480. doi: 10.1038/s41467-022-34086-y (PMC9617605; doi:10.1038/s41467-022-34086-y)
Supplement: Supplementary file 5 — Supplementary Data 3 [file 41467_2022_34086_MOESM5_ESM.xlsx]

## Sheet: Amplification region
6a
CCTAACCCTGTATCCAAAGTTGTTGCCACGGATGCTTATGTTACTCGCACCAACATATTTTATCATGCCAGCAGTTCTAGACTTCTTGCAGTGGGTCATCCTTATTTTTCCATAAAACGGGCTAACAAAACTGTTGTGCCAAAGGTGTCAGGATATCAATACAGGGTATTTAAGGTGGTGTTACCAGATCCTAACAAATTTGCATTGCCTGACTCGTCTCTTTTTGATCCCACAACACAACGTTTGGTATGGGCATGCACAGGCCTAGAGGTGGGCAGGGGACAGCCATTAGGTGTGGGTGTAAG
6b
CAGCCATTAGGTGTGGGTGTAAGTGGACATCCTTTCCTAAATAAATATGATGATGTTGAAAATTCAGGGAGTGGTGGTAACCCTGGACAGGATAACAGGGTTAATGTTGGTATGGATTATAAACAAACACAATTATGCATGGTTGGATGTGCCCCCCCTTTGGGCGAGCATTGGGGTAAAGGTAAACAGTGTACTAATACACCTGTACAGGCTGGTGACTGCCCGCCCTTAGAACTTATTACCAG
11a
CCAAGGTTGTTGCCACGGATGCGTATGTTAAACGCACCAACATATTTTATCATGCCAGCAGTTCTAGACTCCTTGCTGTGGGACATCCATATTACTCTATCAAAAAAGTTAACAAAACAGTTGTACCAAAGGTGTCTGGATATCAATATAGAGTGTTTAAGGTAGTGTTGCCAGATCCTAACAAGTTTGCATTACCTGATTCATCTCTGTTTGACCCCACTACACAGCGTTTAGTATGGGCGTGCACAGGGTTGGAGGTAGGCAGGGGTCAACCTTTAGGCGTTGGTGTTAGTGGGCATCCATTGCTAAACAAATATGATGATGTAGAAAATAGTGGTGGGTATGGTGGTAATCCTGGTCAG
11b
CCTTTAGGCGTTGGTGTTAGTGGGCATCCATTGCTAAACAAATATGATGATGTAGAAAATAGTGGTGGGTATGGTGGTAATCCTGGTCAGGATAATAGGGTTAATGTAGGTATGGATTATAAACAAACCCAGCTATGTATGGTGGGCTGTGCTCCACCGTTAGGTGAACATTGGGGTAAGGGTACACAATGTTCAAATACCTCTGTACAAAATGGTGACTGCCCCCCGTTGGAACTTATTACCAGTGTTATACAGGATGGGGACATGGTTGATACAGGCTTTGGTGCTATGAATTTTGCAGACTTACAAACCAATAAATCGGATG
16
CTGTCCCAGTATCTAAGGTTGTAAGCACGGATGAATATGTTGCACGCACAAACATATATTATCATGCAGGAACATCCAGACTACTTGCAGTTGGACATCCCTATTTTCCTATTAAAAAACCTAACAATAACAAAATATTAGTTCCTAAAGTATCAGGATTACAATACAGGGTATTTAGAATACATTTACCTGACCCCAATAAGTTTGGTTTTCCTGACACCTCATTTTATAATCCAGATACACAGCGGCTGGTTTGGGCCTGTGTAGGTGTTGAGGTAGGTCGTGGTCAGCCATTAG
18
CACTGGGCTAAAGGCACTGCTTGTAAATCGCGTCCTTTATCACAGGGCGATTGCCCCCCTTTAGAACTTAAAAACACAGTTTTGGAAGATGGTGATATGGTAGATACTGGATATGGTGCCATGGACTTTAGTACATTGCAAGATACTAAATGTGAGGTACCATTGGATATTTGTCAGTCTATTTGTAAATATCCTGATTATTTACAAATGTCTGCAGATCCTTATGGGGATTCCATGTTTTTTTGCTTACGGCGTGAGCAGCTTTTTGCTAGGCATTTTTGGAATAGAGCAGGTACTATGGGTGACACTGTGCCTCAATCCTTATATATTAAAGGCACAGGTATGCGTGCTTCACCTGGCAGCTGTGTGTATTCTCCCTCTCCAAGTGGCTCTATTGTT…
31
CTGTCCCAGTGTCTAAAGTTGTAAGCACGGATGAATATGTAACACGAACCAACATATATTATCACGCAGGCAGTGCTAGGCTGCTTACAGTAGGCCATCCATATTATTCCATACCTAAATCTGACAATCCTAAAAAAATAGTTGTACCAAAGGTGTCAGGATTACAATATAGGGTATTTAGGGTTCGTTTACCAGATCCAAACAAATTTGGATTTCCTGATACATCTTTTTATAATCCTGAAACTCAACGCTTAGTTTGGGCCTGTGTTGGTTTAGAGGTAGGTCGCGGGCAGCCATTAGGTGTAGGTATTAGTG
33
CTTGAAATAGGTAGAGGGCAGCCATTAGGCGTTGGCATAAGTGGTCATCCTTTATTAAACAAATTTGATGACACTGAAACCAGTAACAAGTATCCTGGACAACCGGGTGCTGATAATAGGGAATGTTTATCCATGGATTATAAACAAACACAGTTATGTTTACTTGGATGTAAGCCTCCAACAGGGGAACATTGGGGTAAAGGTGTTGCTTGTACTAATGCAGCACCTGCCAATGATTGTCCACCTTTAGAACTTATAAATACTATTATTGAGG
45a
CCCTTCTCCCAGTGGCTCTATTATTACTTCTGATTCTCAATTATTTAATAAGCCATATTGGTTACATAAGGCCCAGGGCCATAACAATGGTATTTGTTGGCATAATCAGTTGTTTGTTACTGTAGTGGACACTACCCGCAGTACTAATTTAACATTATGTGCCTCTACACAAAATTCTGTGCCAAGTACATATGACCCTACTAAGTTTAAGCAGTATAGTAGACATGTGGAGGAATATGATTTACAGTTTATTTTTCAGTTGTGCACTATTACTTTAACTGCAGAGGTTATGTCATATATCCATAGTATGAATAGTAGTATATTAGAAAATTGGAATTTTGGTGTCCCTCCACCACCTACTACAAGTTTGG
45b
CAGGATACAAAGTGCGAGGTTCCATTAGACATTTGTCAATCCATCTGTAAATATCCAGATTATTTGCAAATGTCTGCTGATCCCTATGGGGATTCTATGTTTTTTTGCCTACGCCGTGAACAACTGTTTGCAAGACATTTTTGGAATAGGGCAGGTGTTATGGGTGACACAGTACCTACGGACCTATATATTAAAGGCACTAGCGCTAATATGCGTGAAACCCCTGGCAGTTGTGTGTATTCCCCTTCTCCCAGTGGCTCTATTATTACTTCTG
45c
CAACCTGGTGACTGTCCTCCTTTGGAACTTAAAAACACCATTATTGAGGATGGTGATATGGTGGATACAGGTTATGGGGCAATGGATTTTAGTACATTGCAGGATACAAAGTGCGAGGTTCCATTAGACATTTGTCAATCCATCTGTAAATATCCAGATTATTTGCAAATGTCTGCTGATCCCTATGGGGATTCTATGTTTTTTTGCCTACGCCGTGAACAACTGTTTGCAAGACATTTTTGGAATAGGGCAGGTGTTATGGGTGACACAGTACCTACGGACCTATATATTAAAGGCACTAGCGCTAATATGCGTGAAACCCCTGGCAGTTGTGTGTATTCCCCTTCTCCCAGTGGCTCTATTATTACTTCTG
52
CCTGTCTCTAAGGTTGTAAGCACTGATGAGTATGTGTCTCGCACAAGCATCTATTATTATGCAGGCAGTTCTCGATTACTAACAGTAGGACATCCCTATTTTTCTATTAAAAACACCAGTAGTGGTAATGGTAAAAAAGTTTTAGTTCCCAAGGTGTCTGGCCTGCAATACAGGGTATTTAGAATTAAATTGCCGGACCCTAATAAATTTGGTTTTCCAGATACATCTTTTTATAACCCAGAAACCCAAAGGTTGGTGTGGGCCTGTACAGGCTTGGAAATTGGTAGGGGACAGCCTTTAGGTGTGGGTATTAGTGGG
58
CTCCTGTGCCTGTGTCTAAGGTTGTAAGCACTGATGAATATGTGTCACGCACAAGCATTTATTATTATGCTGGCAGTTCCCGACTTTTGGCTGTTGGCAATCCATATTTTTCCATCAAGAGTCCCAATAACAATAAAAAAGTATTAGTTCCCAAGGTATCAGGCTTACAGTATAGGGTCTTTAGGGTGCGTTTACCTGATCCCAATAAATTTGGTTTTCCTGATACATCTTTTTATAACCCTGATACACAACGTTTGGTCTGGGCATGTGTAGGCCTTGAAATAGGTAGAGGACAGCCATTGG

## Sheet: HPV L1 genes
>HPV-6 L1（GenBank: MT783408.1 VRL 12-OCT-2020 5682-7292）
CTGCTTTACCTACAGGCCCTGTTTTCATTACAGGTTCTGGATTTTATTTGCATCCTGCATGGTATTTTGCACGTAAACGCCGTAAACGTATTCCCTTATTTTTTTCAGATGTGGCGGCCTAGCGACAGCACAGTATATGTGCCTCCT(6a)CCTAACCCTGTATCCAAAGTTGTTGCCACGGATGCTTATGTTACTCGCACCAACATATTTTATCATGCCAGCAGTTCTAGACTTCTTGCAGTGGGTCATCCTTATTTTTCCATAAAACGGGCTAACAAAACTGTTGTGCCAAAGGTGTCAGGATATCAATACAGGGTATTTAAGGTGGTGTTACCAGATCCTAACAAATTTGCATTGCCTGACTCGTCTCTTTTTGATCCCACAACACAACGTTTGGT…
>HPV-11 L1 （GenBank: MN788368.1 VRL 09-SEP-2020 5775-7276）
GAATGTGGCGGCCTAGCGACAGCACAGTATATGTGCCTCCTCCCAACCCTGTAT(11a)CCAAGGTTGTTGCCACGGATGCGTATGTTAAACGCACCAACATATTTTATCATGCCAGCAGTTCTAGACTCCTTGCTGTGGGACATCCATATTACTCTATCAAAAAAGTTAACAAAACAGTTGTACCAAAGGTGTCTGGATATCAATATAGAGTGTTTAAGGTAGTGTTGCCAGATCCTAACAAGTTTGCATTACCTGATTCATCTCTGTTTGACCCCACTACACAGCGTTTAGTATGGGCGTGCACAGGGTTGGAGGTAGGCAGGGGTCAA(11b)326CCTTTAGGCGTTGGTGTTAGTGGGCATCCATTGCTAAACAAATATGATGATGTAGAAAAT…
>HPV-16 L1（GenBank: MN961210.1 VRL 18-NOV-2020 5563-7158）
GAATGCAGGTGACTTTTATTTACATCCTAGTTATTACATGTTACGAAAACGACGTAAACGTTTACCATATTTTTTTTCAGATGTCTCTTTGGCTGCCTAGTGAGGCCACTGTCTACTTGCCTC123CTGTCCCAGTATCTAAGGTTGTAAGCACGGATGAATATGTTGCACGCACAAACATATATTATCATGCAGGAACATCCAGACTACTTGCAGTTGGACATCCCTATTTTCCTATTAAAAAACCTAACAATAACAAAATATTAGTTCCTAAAGTATCAGGATTACAATACAGGGTATTTAGAATACATTTACCTGACCCCAATAAGTTTGGTTTTCCTGACACCTCATTTTATAATCCAGATACACAGCGGCTGGTTTGGGCCTGTGTAGGTGTTG…
>HPV-18 L1（GenBank: LC508989.1 VRL 02-MAY-2020 5430-7136）
GACAATGTGCCTGTATACACGGGTCCTGATATTACATTACCATCTACTACCTCTGTATGGCCCATTGTATCACCCACAGCCCCTGCCTCTACACAGTATATTGGTATACATGGTACACATTATTATTTGTGGCCATTATATTATTTTATTCCTAAGAAACGTAAACGTGTTCCCTATTTTTTTGCAGATGGCTTTGTGGCGGCCTAGTGACAATACCGTATATCTTCCACCTCCTTCTGTGGCAAGAGTTGTAAATACCGATGATTATGTGACTCGCACAAGCATATTTTATCATGCTGGCAGCTCTAGATTATTAACTGTTGGTAATCCATATTTTAGGGTTCCTGCAGGTGGTGGCAATAAGCAGGATATTCCTAAGGTTTCTGCATACCAATATAG…
>HPV-31 L1（GenBank: LR861855.1 VRL 01-SEP-2020 5528-7042）
ATGTCTCTGTGGCGGCCTAGCGAGGCTACAGTCTACTTACCAC43CTGTCCCAGTGTCTAAAGTTGTAAGCACGGATGAATATGTAACACGAACCAACATATATTATCACGCAGGCAGTGCTAGGCTGCTTACAGTAGGCCATCCATATTATTCCATACCTAAATCTGACAATCCTAAAAAAATAGTTGTACCAAAGGTGTCAGGATTACAATATAGGGTATTTAGGGTTCGTTTACCAGATCCAAACAAATTTGGATTTCCTGATACATCTTTTTATAATCCTGAAACTCAACGCTTAGTTTGGGCCTGTGTTGGTTTAGAGGTAGGTCGCGGGCAGCCATTAGGTGTAGGTATTAGTG358GTCATCCATTGCTAAATAAATTTGATGACACTGAAA…
>HPV-33 L1（GenBank: LR861872.1 VRL 01-SEP-2020 5597-7096）
ATGTCCGTGTGGCGGCCTAGTGAGGCCACAGTGTACCTGCCTCCTGTACCTGTATCTAAAGTTGTCAGCACTGATGAATATGTGTCTCGCACAAGCATTTATTATTATGCTGGTAGTTCCAGACTTCTTGCTGATTAAGAATCCTAATAACGCTAAAAAATTATTGGTACCCAAAGTATCAGGCTTGCAATATAGGGTTTTTAGGGTCCGTTTACCAGATCCTAATAAATTTGGATTTCCTGACACCTCCTTTTATAACCCTGATACACAACGATTAGTATGGGCATGTGTAGGC295CTTGAAATAGGTAGAGGGCAGCCATTAGGCGTTGGCATAAGTGGTCATCCTTTATTAAACAAATTTGATGACACTGAAACCAGTAACAAGTATCCTGGACA…
>HPV-45 L1（GenBank: LR861845.1 VRL 01-SEP-2020 5538-7157）
ATGGCACACAATATTATTTATGGCCATGGTATTATTATTTTCCTAAAAAACGTAAACGTATTCCCTATTTTTTTGCAGATGGCTTTGTGGCGGCCTAGTGACAGTACGGTATATCTTCCACCACCTTCTGTGGCCAGAGTTGTCAACACTGATGATTATGTGTCTCGCACAAGCATATTTTATCATGCAGGCAGTTCCCGATTATTAACTGTAGGCAATCCATATTTTAGGGTTGTACCTAATGGTGCAGGTAATAAACAGGCTGTTCCTAAGGTATCCGCATATCAGTATAGGGTGTTTAGAGTAACTTTACCCGATCCTAATAAATTTGGATTACCTGATTCTACTATATATAATCCTGAAACACAACGTTTGGTTTGGGCATGTGTAGGTATGGAA…
>HPV-52 L1（GenBank: LR861864.1 VRL 01-SEP-2020 5565-7154）
ATGGTACAGATTTTATTTTACATCCTAGTTATTTTTTACTACGTCGCAGGCGTAAACGTTTTCCATATTTTTTTACAGATGTCCGTGTGGCGGCCTAGTGAGGCCACTGTGTACCTGCCTCCTGTA126CCTGTCTCTAAGGTTGTAAGCACTGATGAGTATGTGTCTCGCACAAGCATCTATTATTATGCAGGCAGTTCTCGATTACTAACAGTAGGACATCCCTATTTTTCTATTAAAAACACCAGTAGTGGTAATGGTAAAAAAGTTTTAGTTCCCAAGGTGTCTGGCCTGCAATACAGGGTATTTAGAATTAAATTGCCGGACCCTAATAAATTTGGTTTTCCAGATACATCTTTTTATAACCCAGAAACCCAAAGGTTGGTGTGGGCCTGTACA…
>HPV-58 L1（GenBank: LR861919.1 VRL 01-SEP-2020 5565-7139）
GAATGGTGCTGATTTTATGTTGCACCCTAGCTATTTTATTTTGCGTCGCAGACGTAAACGTTTTCCATATTTTTTTGCAGATGTCCGTGTGGCGGCCTAGTGAAGCCACTGTGTACCTGC120CTCCTGTGCCTGTGTCTAAGGTTGTAAGCACTGATGAATATGTGTCACGCACAAGCATTTATTATTATGCTGGCAGTTCCCGACTTTTGGCTGTTGGCAATCCATATTTTTCCATCAAGAGTCCCAATAACAATAAAAAAGTATTAGTTCCCAAGGTATCAGGCTTACAGTATAGGGTCTTTAGGGTGCGTTTACCTGATCCCAATAAATTTGGTTTTCCTGATACATCTTTTTATAACCCTGATACACAACGTTTGGTCTGGGCATGTGTAGGCC…
