# Supplementary material for: Microfluidic space coding for multiplexed nucleic acid detection via CRISPR-Cas12a and recombinase polymerase amplification
Source: Nat Commun. 2022 Oct 29;13:6480. doi: 10.1038/s41467-022-34086-y (PMC9617605; doi:10.1038/s41467-022-34086-y)
Supplement: Supplementary file 7 — Supplementary Data 5 [file 41467_2022_34086_MOESM7_ESM.xlsx]

## Sheet: RVP Primers
Name			Sequence
FLUBV PB1	1	Forward	CAACGGCACTAAACACAACAATAACCTCCTTC
		Reverse	CCTGTCTTTTACTTTCATTGGTATTCTCTTTATG
	2	Forward	CATAAAGAGAATACCAATGAAAGTAAAAGACAGG
		Reverse	CCTTCTTTTCATTTCCACCCACGGGCAAACCAC
	3	Forward	CATAAAGAGAATACCAATGAAAGTAAAAGACAGG
		Reverse	CTGTCTCTGGTTATTCTTTCAGTCATAGCC
	4	Forward	CTATGACTGAAAGAATAACCAGAGACAGCCC
		Reverse	CCATCCCATAAGTATTCCTTGTTTCCAATG
HCoV-NL63 Orf1ab	1	Forward	CTTGGTGATAGTGGTAAACTTCTTAGTGAAC
		Reverse	CATAATCCAAAACAAACAACCAACTTGCTC
	2	Forward	CAAGTTGGTTGTTTGTTTTGGATTATGCCC
		Reverse	CACTATGAAAATCAACATCAACAAAACAGAC
	3	Forward	CAAGTTGGTTGTTTGTTTTGGATTATGCCC
		Reverse	CACTATGAAAATCAACATCAACAAAACAGACAG
HCoV-OC43 Orf1ab	1	Forward	ATGTTTGAGGACGCAGAGGAGAAGTTGGATAACCC
		Reverse	TTACACACACTTCTACGCCGAAACAAACCC
	2	Forward	ATGTTTGAGGACGCAGAGGAGAAGTTGGATAACCC
		Reverse	GTTACACACACTTCTACGCCGAAACAAACCC
	3	Forward	TGTTTGAGGACGCAGAGGAGAAGTTGGATAACCC
		Reverse	TTACACACACTTCTACGCCGAAACAAACCC
	4	Forward	TGTTTGAGGACGCAGAGGAGAAGTTGGATAACCC
		Reverse	GTTACACACACTTCTACGCCGAAACAAACCC
	5	Forward	GTTTGAGGACGCAGAGGAGAAGTTGGATAACCC
		Reverse	TTACACACACTTCTACGCCGAAACAAACCC
	6	Forward	GTTTGAGGACGCAGAGGAGAAGTTGGATAACCC
		Reverse	GTTACACACACTTCTACGCCGAAACAAACCC
	7	Forward	TTTGAGGACGCAGAGGAGAAGTTGGATAACCC
		Reverse	TTACACACACTTCTACGCCGAAACAAACCC
	8	Forward	TTTGAGGACGCAGAGGAGAAGTTGGATAACCC
		Reverse	GTTACACACACTTCTACGCCGAAACAAACCC
HRSV M	1	Forward	CTAGTGAAACAAATATCCACACCCAAAGGACCC
		Reverse	CATGTGTTGGGTTGAGTGTTTTCATAGTGAG
	2	Forward	CAAATATCCACACCCAAAGGACCCTCATTAAGAG
		Reverse	CATGTGTTGGGTTGAGTGTTTTCATAGTGAG
	3	Forward	CTCACTATGAAAACACTCAACCCAACACATGAC
		Reverse	GTGATGACTAACAGTAATCCTGAGTAAGGG
	4	Forward	CTCACTATGAAAACACTCAACCCAACACATGAC
		Reverse	TGTGATGACTAACAGTAATCCTGAGTAAGGG
	5	Forward	CTGACAACAAAGGAGCATTCAAATACATAAAGCC
		Reverse	CGTGTAGCTGTGTGCTTCCAATTTGTTGTAAC
	6	Forward	CAACAAAGGAGCATTCAAATACATAAAGCC
		Reverse	CGTGTAGCTGTGTGCTTCCAATTTGTTGTAAC
HCoV-HKU1 Orf1ab	1	Forward	CCCAATCATCTGGTGTTATTCCTGAAAATCC
		Reverse	CCTGAATAAACCAAATCATCATAAGACTTGACTG
	2	Forward	CCCAATCATCTGGTGTTATTCCTGAAAATCCTGTG
		Reverse	CTGAATAAACCAAATCATCATAAGACTTGACTG
	3	Forward	CCAATCATCTGGTGTTATTCCTGAAAATCCTGTG
		Reverse	CTACACCTGAATAAACCAAATCATCATAAGACTTG
SARS-CoV-2 Orf1ab	1	Forward	CTGTCTATCCAGTTGCGTCACCAAATGAATGC
		Reverse	CATTATGGTATTCGGCAAGACTATGCTCAGGTCC
	2	Forward	CTGTCTATCCAGTTGCGTCACCAAATGAATGC
		Reverse	CAGATTCATTATGGTATTCGGCAAGACTATGC
	3	Forward	CAGAAGTAGGACCTGAGCATAGTCTTGCCG
		Reverse	CAACATAAGAGAACACACAGCCTCCAAAGG
	4	Forward	CCTGAGCATAGTCTTGCCGAATACCATAATG
		Reverse	CAACATAAGAGAACACACAGCCTCCAAAGG
	5	Forward	CATAGTCTTGCCGAATACCATAATGAATCTGGC
		Reverse	CCTTCGGAACCTTCTCCAACAACACCTGTATGG
HPIV-3 M	1	Forward	CGAGATGGAACGAATCAAAGATAAATACGGG
		Reverse	CCATCTCTTTTGCTTTGACTGTTCTTCTCACTTC
	2	Forward	CGAGATGGAACGAATCAAAGATAAATACGGG
		Reverse	CAACCATCTCTTTTGCTTTGACTGTTCTTCTCAC
	3	Forward	CGAGATGGAACGAATCAAAGATAAATACGGG
		Reverse	CGAACAGCATTCCTTTTCTTAGTCTACTGG
	4	Forward	CTGGGCTTCATCAGTAGAGATTACAAGAGTGG
		Reverse	TGATTATCCTTTATTTGCTCTGTCTTAGTGGG
	5	Forward	CCAACCTTCTTTACCTGGCGAGTTCAGATAC
		Reverse	TGATTATCCTTTATTTGCTCTGTCTTAGTGGG
HMPV F	1	Forward	CAGTTTCTGCTGACCAGTTGGCAAGAGAGG
		Reverse	CTTGCTCACAAAATCTTTCAGTTCTCTCAC
	2	Forward	CTACTACCCAAATGAGAAGGACTGTGAAACAAGG
		Reverse	ACAAGCAACCAGAGCCCCAAGAGGAGATAG
	3	Forward	CTACCCAAATGAGAAGGACTGTGAAACAAGGGG
		Reverse	ACAAGCAACCAGAGCCCCAAGAGGAGATAG
	4	Forward	CCCAAATGAGAAGGACTGTGAAACAAGGGG
		Reverse	ACAAGCAACCAGAGCCCCAAGAGGAGATAG
	5	Forward	CTATCTCCTCTTGGGGCTCTGGTTGCTTGTTAC
		Reverse	CAATGATGAAGCCAGTGTTCCCTTTCTCTGC

## Sheet: RVP crRNAs
Name	Sequence
FLUBV crRNA	UAAUUUCUACUAAGUGUAGAUCAACAAAAUAGCCAGAUUAG
HCoV-NL63 crRNA	UAAUUUCUACUAAGUGUAGAUAAAAAGGUGAGUGUUGUAUU
HCoV-OC43 crRNA	UAAUUUCUACUAAGUGUAGAUCUCCACCACUGCGCAAAAGC
HRSV crRNA	UAAUUUCUACUAAGUGUAGAUACAGGGUGUGGUUACAUCAU
HCoV-HKU1 crRNA	UAAUUUCUACUAAGUGUAGAUUAUGGUUAUUCUGUCACACC
SARS-CoV-2 crRNA	UAAUUUCUACUAAGUGUAGAUACUAAAGAAGGUGCCACUAC
HPIV-3 crRNA	UAAUUUCUACUAAGUGUAGAUUAACUCGGGUCACUAUCAAG
HMPV crRNA	UAAUUUCUACUAAGUGUAGAUAGAACAUUGAAAACAGCCAG

## Sheet: RVP genes
>FLUAV PB1 (ACCESSION ON680927 VRL 12-JUN-2022)
ATGGATGTCAATCCGACTTTACTTTTCTTGAAAATTCCAGCACAAAATGCTATAAGCATTACATTCCCTTATACTGGAGATCCTCCCTACAGCCATGGAACAGGAACAGGATACACCATGGACACAGTCAATAGAACACACCAATACTCAGAGAAAGGGAGATGGACAACAAATACAGAGACCGGAGCACCTCAACTTAATCCAATTGATGGGCCACTACCTGAGGATAATGAGCCAAGTGGGTATGCACAAACAGATTGTGTGTTGGAAGCGATGGCTTTTCTTGAAGAATCCCACCCAGGGATCTTTGAAAATTCATGTCTCGAAACTATGGAAATCGTTCAGCAAACAAGAGTAGACAAACTAACTCAAGGCCGCCAGACCTATGACTGGACATTG…
>HCoV-NL63 Orf1ab (ACCESSION MW587039 VRL 20-JAN-2022)
TTGATGTTGAACATTTAGAGCTTAAAGAAACTGTTTTTGTTGAACCTAAGGATGGTGGTCAATTTTTTGTTTCTGATGATTATCTTTGGTATGTTGTAGATGACATCTATTATCCAGCTTCATGTAATGGTGTATTGCCAGTTGCTTTTACAAAATTGGCAGGTGGTAAAATATCTTTTTCTGATGATGTTATAGTTCATGATGTTGAACCTACCCATAAAGTCAAGCTCATATTTGAGTTTGAAGATGATGTTGTTACCAGTCTTTGTAAGAAGAGTTTTGGTAAGTCTATTATTTATACAGGTGATTGGGAAGGTTTACATGAAGTTCTTACATCTGCAATGAATGTCATTGGGCAACATATTAAGTTGCCACAATTTTATATTTATGATGAAGAGG…
>HCoV-OC43 Orf1ab (ACCESSION OK662397 VRL 25-APR-2022)
ATGTCGAAGATCAACAAATACGGTCTCGAACTACACTGGGCTCCAGAATTTCCATGGATGTTTGAGGACGCAGAGGAGAAGTTGGATAACCCTAGTAGTTCAGAGGTGGATATGATTTGCTCCACCACTGCGCAAAAGCTGGAAACAGACGGAATTTGTCCTGAAAATCATGTGATGGTGGATTGTCGCCGACTTCTTAAACAAGAGTGTTGTGTGCAGTCTAGCCTAATACGTGAAATTGTTATGAATGCAAGTCCATATGATTTGGAGGTGCTACTTCAAGATGCTTTGCAGTCCCGTGAAGCAGTTTTGGTTACAACCCCCTTAGGTATGTCTTTAGAGGCATGCTATGTGAGAGGTTGTAATCCTAAAGGATGGACCATGGGTTTGTTTCGGCGT…
>HRSV M (ACCESSION ON152648 VRL 08-JUN-2022)
ATGGAAACATACGTGAATAAACTTCACGAGGGCTCCACATACACAGCTGCTGTTCAATACAATGTCCTAGAAAAAGACGATGATCCTGCATCACTTACAATATGGGTGCCCATGTTCCAATCATCCATGCCAGCAGATCTACTCATAAAAGAACTAGCCAATGTTAATATACTAGTGAAACAAATATCCACACCCAAAGGACCCTCATTAAGAGTCATGATAAACTCAAGAAGTGCAGTGCTAGCACAAATGCCCAGCAAATTTACCATATGTGCCAATGTGTCCTTGGATGAAAGAAGCAAGCTAGCATATGATGTAACCACACCCTGTGAAATTAAGGCATGCAGTCTAACATGCCTAAAATCAAAAAATATGTTAACAACAGTTAAAGATCTCACT…
>HCoV-HKU1 Orf1ab (ACCESSION ON128609 VRL 29-MAY-2022)
ATTAAACCCGTACTTTTTGTAGACCAGTATGGTTGTGACTATTCTGGTAAATTAGCAGATTGTCTTCAAGCTTATGGTCATTATTCTTTGCAAGATATGAGACAAAAGCAGTCTGTATGGCTTGCCAATTGTGACTTTGATATTGTAGTGGCTTGGCATGTAGTTCGTGATTCACGATTTGTTATGCGCCTGCAGACTATAGCTACTATTTGTGGTATTAAATATGTTGCACAACCTACAGAAGATGTAGTAGATGGAGATGTAGTTATACGTGAACCTGTACATTTATTATCTGCTGATGCAATAGTTTTAAAGCTTCCTAGTTTGATGAAAGTTATGACTCATATGGATGATTTTTCTATTAAATCTATATATAATGTTGATTTGTGTGATTGTGGT…
>SARS-CoV-2 Orf1ab (ACCESSION ON739025 VRL 12-JUN-2022)
GCATACACTCGCTATGTCGATAACAACTTCTGTGGCCCTGATGGCTACCCTCTTGAGTGCATTAAAGACCTTCTAGCACGTGCTGGTAAAGCTTCATGCACTTTGTCCGAACAACTGGACTTTATTGACACTAAGAGGGGTGTATACTGCTGCCGTGAACATGAGCATGAAATTGCTTGGTACACGGAACGTTCTGAAAAGAGCTATGAATTGCAGACACCTTTTGAAATTAAATTGGCAAAGAAATTTGACACCTTCAATGGGGAATGTCCAAATTTTGTATTTCCCTTAAATTCCATAATCAAGACTATTCAACCAAGGGTTGAAAAGAAAAAGCTTGATGGCTTTATGGGTAGAATTCGATCTGTCTATCCAGTTGCGTCACCAAATGAATGCAAC…
>HPIV-3 M (ACCESSION MH828695 VRL 16-APR-2022)
AGGATTAAAGAATAAATTAATCCTTGTCCAAAATGAGTATAACTAACTCTGCAATATACACATTCCCAGAATCATCATTTTCCGAGAATGGTCATATAGAACCATTACCACTTAAAGTCAATGAACAGAGAAAGGCAGTACCTCATATCAGAGTTGCCAAAATTGGAAATCCACCAAAACACGGATCCCGGTATTTAGATGTTTTTCTACTTGGCTTCTTCGAGATGGAACGAATCAAAGATAAATACGGGAGTGTGAATGATCTTGATAGTGACCCGAGTTACAAAGTTTGTGGCTCTGGATCATTACCAATCGGACTGGCCAAATACACTGGGAATGACCAGGAATTATTGCAGGCTGCAACCAAACTAGATATAGAAGTGAGAAGAACAGTCAAAG…
>HMPV F (ACCESSION MH828683 VRL 16-APR-2022)
ATGTCTTGGAAAGTGGTGATTATTTTTTCATTGCTAATAACACCTCAACACGGTCTTAAAGAGAGCTACTTAGAAGAATCATGTAGCACTATAACTGAGGGATATCTTAGTGTTCTGAGGACAGGTTGGTATACCAACGTTTTTACATTAGAGGTGGGTGATGTAGAAAACCTCACATGTGCTGATGGACCTAGCCTAATAAAAACAGAATTAGATCTGACCAAAAGTGCACTAAGAGAGCTCAAAACAGTTTCTGCTGACCAGTTGGCAAGAGAGGAACAAATTGAAAATCCTAGACAATCTAGATTTGTTCTAGGAGCAATAGCACTCGGTGTTGCAACAGCAGCTGCAGTTACGGCAGGTGTTGCAATTGCCAAAACCATCCGGCTTGAGAGTGAA…
