# Supplementary material for: Microfluidic space coding for multiplexed nucleic acid detection via CRISPR-Cas12a and recombinase polymerase amplification
Source: Nat Commun. 2022 Oct 29;13:6480. doi: 10.1038/s41467-022-34086-y (PMC9617605; doi:10.1038/s41467-022-34086-y)
Supplement: Supplementary file 10 — Source Data [file 41467_2022_34086_MOESM10_ESM.xlsx]

## Sheet: Fig 3a
		crRNA
		6	11	16	18	31	33	45	52	58
HPV	6	924678	82848	52503	98180	66907	75990	85756	69547	77166
	11	54606	1049061	48879	40020	43981	50656	50395	49901	60409
	16	73278	112393	1163912	46770	44150	50231	54626	61551	55050
	18	63733	75727	85203	979518	115866	95505	164740	79008	83562
	31	51449	57846	94238	41706	845581	50243	55304	62304	49397
	33	63283	47209	71510	39943	143224	792593	62398	56901	221815
	45	45240	48453	42720	50236	52854	39684	1003210	56764	50273
	52	41304	74431	49980	51668	53862	65950	57755	1165084	135927
	58	38238	72687	54884	55551	67115	54197	68988	126518	794493
	(-)	32165	38994	45339	5233	44404	44654	45674	49256	57072

## Sheet: Fig 3b
	HPV-6	HPV-11	HPV-16	HPV-18	HPV-31	HPV-33	HPV-45	HPV-52	HPV-58			HPV-6	HPV-11	HPV-16	HPV-18	HPV-31	HPV-33	HPV-45	HPV-52	HPV-58			HPV-6	HPV-11	HPV-16	HPV-18	HPV-31	HPV-33	HPV-45	HPV-52	HPV-58
crRNA-6	924678	54606	73278	63733	51449	63283	45240	41304	38238		crRNA-11	82848	1049061	112393	75727	57846	47209	48453	74431	72687		crRNA-16	52503	48879	1163912	85203	94238	71510	42720	49980	54884
	HPV-6	HPV-11	HPV-16	HPV-18	HPV-31	HPV-33	HPV-45	HPV-52	HPV-58			HPV-6	HPV-11	HPV-16	HPV-18	HPV-31	HPV-33	HPV-45	HPV-52	HPV-58			HPV-6	HPV-11	HPV-16	HPV-18	HPV-31	HPV-33	HPV-45	HPV-52	HPV-58
crRNA-18	98180	40020	46770	979518	41706	39943	50236	51668	55551		crRNA-31	66907	43981	44150	115866	845581	143224	52854	53862	67115		crRNA-33	75990	50656	50231	95505	50243	792593	39684	65950	54197
	HPV-6	HPV-11	HPV-16	HPV-18	HPV-31	HPV-33	HPV-45	HPV-52	HPV-58			HPV-6	HPV-11	HPV-16	HPV-18	HPV-31	HPV-33	HPV-45	HPV-52	HPV-58			HPV-6	HPV-11	HPV-16	HPV-18	HPV-31	HPV-33	HPV-45	HPV-52	HPV-58
crRNA-45	85756	50395	54626	164740	55304	62398	1003210	57755	68988		crRNA-52	69547	49901	61551	79008	62304	56901	56764	1165084	126518		crRNA-58	77166	60409	55050	83562	49397	221815	50273	135927	794493

## Sheet: Fig 3e
	HPV
	6	11	16	18	31	33	45	52	58
4-plexed RPA	869161	932829	910923	1040852	139003	136083	182073	296101	125959
9-plexed RPA	820134	720357	985126	1065973	1127495	1042650	960448	558643	535605
(-)	72596	38617	40939	52172	60244	75381	55885	53561	60615

## Sheet: Fig 4b
	Concentration (M)	1	2	3	Mean	SD	p value
HPV-6	10-12	2561018	2641378	2619728	2.60737e+06	41579.9	5.50695e-08
	10-13	2598477	2612840	2668897	2626738	37210.3	3.44112e-08
	10-14	2311152	2502699	2523213	2445688	116962	4.42011e-06
	10-15	2379325	2602509	2612071	2.5313e+06	131702	6.13114e-06
	10-16	2232998	2442513	2460603	2.3787e+06	126509	6.79599e-06
	10-17	2062761	2232471	2272987	2.18941e+06	111533	5.85508e-06
	10-18	1812216	1870951	1884971	1856046	38599.8	1.75599e-07
	0	143380	146250	137937	142522	4222.34
	Concentration (M)	1	2	3	Mean	SD	p value
HPV-11	10-12	3107832	3199590	3220013	3.17581e+06	59751.2	1.06946e-07
	10-13	2986064	3073389	3105974	3.05514e+06	62002.5	1.45943e-07
	10-14	2562543	2759531	2850953	2.72434e+06	147390	7.44807e-06
	10-15	2810413	3060759	3162152	3011108	181050	1.10373e-05
	10-16	2952930	3206589	3278054	3.14586e+06	170858	7.28357e-06
	10-17	2981528	3201736	3238541	3.1406e+06	138986	3.22329e-06
	10-18	3167476	3299925	3324115	3.26384e+06	84324.4	3.74313e-07
	0	184297	175190	174155	177881	5580.75
	Concentration (M)	1	2	3	Mean	SD	p value
HPV-16	10-12	3185971	3243225	3286153	3.23845e+06	50261.4	4.32316e-08
	10-13	3025477	3087118	3112765	3075120	44863.8	3.44824e-08
	10-14	2962229	3204552	3241323	3.13603e+06	151639	3.78639e-06
	10-15	2878288	3132917	3197454	3069553	168754	6.31181e-06
	10-16	2913747	3135139	3217257	3.08871e+06	156991	4.61985e-06
	10-17	2799577	3094541	3079184	2.9911e+06	166042	6.56797e-06
	10-18	1614522	1661358	1671368	1.64908e+06	30346	1.00431e-07
	0	38395	23969	19111	27158.3	10029.8
	Concentration (M)	1	2	3	Mean	SD	p value
HPV-18	10-12	3414911	3520581	3499923	3.47847e+06	56005.9	6.42781e-08
	10-13	3237070	3360105	3431546	3342907	98372	6.52675e-07
	10-14	2888710	3160841	3191550	3080367	166689	7.32377e-06
	10-15	2097648	2369183	2403827	2.29022e+06	167669	2.65381e-05
	10-16	167054	211117	190490	189554	22046.4	0.483835
	10-17	189182	209354	215661	204732	13831.3	0.0875742
	10-18	208023	215969	206829	210274	4968.3	0.0263399
	0	161465	192943	178083	177497	15747.2
	Concentration (M)	1	2	3	Mean	SD	p value
HPV-31	10-12	3681249	3802517	3808938	3.76423e+06	71939.4	9.12826e-08
	10-13	3345535	3484262	3546130	3.45864e+06	102722	5.25189e-07
	10-14	3424556	3660491	3666693	3.58391e+06	138042	1.47539e-06
	10-15	2666099	2979597	3042736	2896144	201711	1.56065e-05
	10-16	389766	418716	438002	415495	24278.8	9.66692e-06
	10-17	444753	474453	501743	473650	28503.5	1.02643e-05
	10-18	227772	233012	231023	230602	2645.21	1.26138e-06
	0	-7477	7476	5268	1755.67	8071.58
	Concentration (M)	1	2	3	Mean	SD	p value
HPV-33	10-12	2930403	2926012	2939680	2.93203e+06	6978.03	2.40975e-11
	10-13	2650713	2747427	2824993	2.74104e+06	87315.1	6.84833e-07
	10-14	2448222	2596826	2659455	2.56817e+06	108493	2.11409e-06
	10-15	1348984	1469946	1527197	1448709	90984.8	1.0272e-05
	10-16	228158	239770	263248	243725	17876.3	1.9234e-05
	10-17	194635	217079	229687	213800	17754.5	3.14648e-05
	10-18	143313	154203	157808	151775	7546.45	4.4207e-06
	0	1339	-2003	-1148	-604	1736.14
	Concentration (M)	1	2	3	Mean	SD	p value
HPV-45	10-12	2961144	2922477	2894302	2.92597e+06	33558	1.55384e-08
	10-13	2711224	2922241	2929896	2.85445e+06	124100	2.57233e-06
	10-14	2823462	3003669	2965437	2930856	94950.1	8.03608e-07
	10-15	2221820	2510479	2529397	2.42057e+06	172378	1.84308e-05
	10-16	2682302	2892598	2889892	2.8216e+06	120641	2.41089e-06
	10-17	2543948	2786585	2873326	2.73462e+06	170727	1.08251e-05
	10-18	63518	70510	42130	58719.3	14786	0.268053
	0	42616	57414	33878	44636	11897.3
	Concentration (M)	1	2	3	Mean	SD	p value
HPV-52	10-12	3198322	3220680	3219682	3.21289e+06	12630.2	2.54859e-10
	10-13	2368248	2540563	2567417	2492076	108076	2.35137e-06
	10-14	1758114	1890537	1886932	1.84519e+06	75435.3	1.8681e-06
	10-15	1229318	1406230	1408323	1347957	102750	2.2153e-05
	10-16	388550	434226	444028	422268	29609.1	1.69202e-05
	10-17	274697	303911	326989	301866	26205.9	3.99752e-05
	10-18	5889	14594	4972	8485	5310.38	0.0656664
	0	2894	-10183	-3966	-3751.67	6541.13
	Concentration (M)	1	2	3	Mean	SD	p value
HPV-58
	10-12	3740160	3690614	3608499	3.67976e+06	66498.5	7.25393e-08
	10-13	3091796	3250906	3351505	3.2314e+06	130948	1.8338e-06
	10-14	2693712	2838861	2865094	2.79922e+06	92311.2	8.08202e-07
	10-15	2965150	3328507	3432208	3241955	245264	2.20704e-05
	10-16	3188702	3436601	3469347	3.36488e+06	153453	2.93567e-06
	10-17	2910012	3080776	3122846	3037878	112715	1.29147e-06
	10-18	11178	-5568	4770	3460	8449.51	0.034231
	0	18339	18883	19491	18904.3	576.296
	Concentration (M)	1	2	3	Mean	SD	p value
HPV-18 (3xprimer)	10-12	3446131	3394130	3367485	3402582	39998.4	1.50241e-08
	10-13	2664962	2658045	2626147	2649718	20704	3.39513e-09
	10-14	1642913	1661877	1641722	1.64884e+06	11308.4	3.0622e-09
	10-15	578703	571212	577052	575656	3935.87	3.28157e-08
	10-16	780875	778590	767692	775719	7044.85	2.28236e-08
	10-17	460543	439107	417315	438988	21614.2	1.3147e-05
	10-18	296223	285072	293001	291432	5738.69	2.39765e-06
	0	104034	109669	98027	103910	5821.99

## Sheet: Fig 5b
Number	Volume1 (μL)	Volume2 (μL)	Volume3 (μL)	Mean	SD
1	7.9	8	7.8	7.9	0.08165
2	7.8	7.8	7.7	7.76667	0.04714
3	8	8	7.8	7.93333	0.09428
4	7.6	7.8	8	7.8	0.1633
5	8	7.9	8.1	8	0.08165
6	7.8	7.9	7.9	7.86667	0.04714
7	7.8	8.1	7.8	7.9	0.14142
8	8	8	8	8	0
9	7.8	7.9	8.1	7.93333	0.12472
10	7.8	8	7.7	7.83333	0.12472
11	7.9	7.9	7.9	7.9	0
12	7.9	8.1	7.8	7.93333	0.12472
13	7.9	8	7.9	7.93333	0.04714
14	7.9	7.9	7.9	7.9	0
15	7.9	8	7.9	7.93333	0.04714
16	7.9	8	7.7	7.86667	0.12472
17	7.6	7.8	7.9	7.76667	0.12472
18	7.8	7.8	8	7.86667	0.09428
19	7.6	7.8	8	7.8	0.1633
20	7.6	7.8	7.8	7.73333	0.09428
21	7.8	7.7	7.9	7.8	0.08165
22	7.7	7.8	7.9	7.8	0.08165
23	7.8	7.8	7.9	7.83333	0.04714
24	7.9	7.7	7.9	7.83333	0.09428
25	8	7.8	8	7.93333	0.09428
26	7.6	7.8	7.7	7.7	0.08165
27	7.8	7.7	7.8	7.76667	0.04714
28	8	7.9	8	7.96667	0.04714
29	7.8	7.8	7.7	7.76667	0.04714
30	7.9	7.9	7.7	7.83333	0.09428

## Sheet: Fig 5d
Number	Intensity
1	154.523
2	154.713
3	158.603
4	160.602
5	157.04
6	161.231
7	161.577
8	162.143
9	172.677
10	163.791
11	158.236
12	167.68
13	164.267
14	173.472
15	169.876
16	166.215
17	168.831
18	165.871
19	172.385
20	162.074
21	165.239
22	172.673
23	161.937
24	163.641
25	171.548
26	174.9
27	172.283
28	165.983
29	167.385
30	162.927

## Sheet: Fig 5e
Negative
Time (min)	1	2	3	Mean	SD
0	32.562	32.411	32.689	32.554	0.139173
5	33.285	34.227	34.442	33.9847	0.615391
10	35.012	35.851	36.472	35.7783	0.732708
15	35.561	36.387	36.372	36.1067	0.472621
20	38.252	37.5	39.173	38.3083	0.837921
25	38.426	38.957	39.34	38.9077	0.458993
30	38.629	39.138	41.885	39.884	1.75151
Positive
Time (min)	1	2	3	Mean	SD
0	34.4	35.206	31.568	33.7247	1.91071
5	102.635	104.174	99.275	102.028	2.50527
10	192.502	201.719	204.702	199.641	6.35992
15	249.694	246.469	252.174	249.446	2.8606
20	252.574	252.979	253.631	253.061	0.533288
25	253.786	253.179	254.638	253.868	0.73292
30	253.86	254.073	254.841	254.258	0.516003

## Sheet: Fig 5f
Concentration (M)	1	2	3	Mean	SD	p value
0	30.603	29.55	31.107	30.42	0.794468
10-14	32.077	32.667	30.462	31.7353	1.14152	0.176742
10-13	31.701	29.523	31.248	30.824	1.14924	0.642781
10-12	31.93	30.896	33.734	32.1867	1.4363	0.135731
10-11	30.304	33.878	32.41	32.1973	1.79647	0.192138
10-10	33.378	33.168	32.078	32.8747	0.697878	0.0158565
10-9	45.434	45.824	44.739	45.3323	0.549598	1.16324e-05
10-8	249.694	246.469	252.174	249.446	2.8606	2.24966e-08

## Sheet: Fig 5g
Concentration (M)	1	2	3	Mean	SD	p value
0	18.4305	18.6385	16.7435	17.9375	0.848545
10-18	29.1455	27.4935	22.0795	26.2395	3.01789	0.0200308
10-17	34.6645	35.6355	43.7425	38.0142	4.06989	0.00240412
10-16	48.5545	47.6395	38.9855	45.0598	4.31142	0.000948854
10-15	76.8855	86.9005	72.0705	78.6188	6.17714	0.000161483
10-14	93.5795	109.627	89.0815	97.4292	8.81813	0.0002221
10-13	123.721	106.721	152.091	127.511	18.7151	0.00116588

## Sheet: Fig 6c
MiCaR							Clinic
	1	2	3	Mean	SD
6	76.61	80.344	81.77	79.5747	2.66464		6	24.69
11	2.861	1.921	3.411	2.731	0.753459		11	0.33
16	206.271	194.323	208.904	203.166	7.7706		16	15.06
18	17.112	12.382	13.59	14.3613	2.45753		18	0.46
31	2.069	2.33	2.15	2.183	0.133593		31	0.4
33	5.333	2.745	4.493	4.19033	1.32028		33	0.39
45	187.711	199.767	202.127	196.535	7.73238		45	15.24
52	15.308	10.01	8.133	11.1503	3.72094		52	0.24
58	2.683	4.418	2.996	3.36567	0.924687		58	0.64

[truncated: 9 more sheets: Fig 6d, Fig 7a, Fig 7b, Fig 7c, Supplementary Fig 2, Supplementary Fig 5, Supplementary Fig 9b, Supplementary Fig 9c, Uncropped gel images]
